# Supplementary material for: Development and validation of the AI-predictive ParaScout in-vitro diagnostic (IVD) system for the microscopic detection of gastro-intestinal helminths in stool
Source: Emerg Microbes Infect. 2026 Jul 1;15(1):2698240. doi: 10.1080/22221751.2026.2698240 (PMC13366647; doi:10.1080/22221751.2026.2698240)
Supplement: Revised Feoktistov et al Suppl data 4 full data sheet.xlsx [file TEMI_A_2698240_SM7950.xlsx]

## Sheet: read me
Sheet	Description
main	raw data in which the unexpected results are shown in pink
per species	results aggregated per species. Sensitivity and specificity are shown as % with 95% Wilson confidence intervals.
per technician	results aggregated per technician

## Sheet: main
			Manual Technicians								ParaScout with Technicians				Model 5.4.8 prediction
			Manual Technician nr: 1		Manual Technician nr: 2		Manual Technician nr: 3		Manual Technician nr: 4		ParaScout with Technician nr: 5	ParaScout with Technician nr: 6	ParaScout with Technician nr: 7	ParaScout with Technician nr: 8	ParaScout detections with confidence threshold: 0.6
Slide Number	Material source	Intended results	Species	Count	Species	Count	Species	Count	Species	Count	Species	Species	Species	Species	Detected species	Objects detected
4	remnant of EQA	Ascaris lumbricoides	Ascaris lumbricoides	19	Ascaris lumbricoides	18	Ascaris lumbricoides	22	Ascaris lumbricoides	23	Ascaris lumbricoides	Ascaris lumbricoides	Ascaris lumbricoides	Ascaris lumbricoides	Ascaris lumbricoides	27
4
4
4
4
164	spiked stool	Fasciola spp.	Fasciola spp.	49	Fasciola spp.	51	Fasciola spp.	51	Fasciola spp.	45	Fasciola spp.	Fasciola spp.	Fasciola spp.	Fasciola spp.	Fasciola spp.	47
164							Diphyllobothrium spp.	4
164
164
164
3	remnant of EQA	Ascaris lumbricoides	Ascaris lumbricoides	51	Ascaris lumbricoides	51	Ascaris lumbricoides	51	Ascaris lumbricoides	41	Ascaris lumbricoides	Ascaris lumbricoides	Ascaris lumbricoides	Ascaris lumbricoides	Ascaris lumbricoides	51
3		Hookworm	Hookworm	2	Hookworm	4	Hookworm	4	Hookworm	1	Hookworm	Hookworm	Hookworm	Hookworm	Hookworm	6
3		Hymenolepis nana	Hymenolepis nana	36	Hymenolepis nana	29	Hymenolepis nana	51	Hymenolepis nana	3	Hymenolepis nana	Hymenolepis nana	Hymenolepis nana	Hymenolepis nana	Hymenolepis nana	37
3							Fasciola spp.	3							Diphyllobothrium spp.	1
3							Schistosoma japonicum	1
6	educational training set	Negative	Negative		Negative		Negative		Negative		Negative	Negative	Negative	Negative	Negative
6
6
6
6
752	educational training set	Enterobius vermicularis	Enterobius vermicularis	13	Enterobius vermicularis	12	Enterobius vermicularis	10	Enterobius vermicularis	7	Enterobius vermicularis	Enterobius vermicularis	Enterobius vermicularis	Enterobius vermicularis	Enterobius vermicularis	23
752															Ascaris lumbricoides	1
752
752
752
70	remnant of EQA	Hookworm	Hookworm	39	Hookworm	32	Hookworm	51	Hookworm	30	Hookworm	Hookworm	Hookworm	Hookworm	Hookworm	51
70		Hymenolepis diminuta	Hymenolepis diminuta	26	Hymenolepis diminuta	22	Hymenolepis diminuta	19	Hymenolepis diminuta	20	Hymenolepis diminuta	Hymenolepis diminuta	Hymenolepis diminuta	Hymenolepis diminuta	Hymenolepis diminuta	21
70															Ascaris lumbricoides	4
70															Strongyloides stercoralis	4
70															Schistosoma mansoni	2
70															Fasciola spp.	1
70															Hymenolepis nana	1
70															Schistosoma haematobium	1
63	educational training set	Schistosoma japonicum	Schistosoma japonicum	23	Schistosoma japonicum	23	Schistosoma japonicum	4			Schistosoma japonicum	Schistosoma japonicum	Schistosoma japonicum	Schistosoma japonicum	Schistosoma japonicum	1
63							Schistosoma mansoni	4							Diphyllobothrium spp.	2
63					Hookworm	2			Hookworm	16					Trichostrongylus spp.	3
63
63
168	spiked stool	Schistosoma mansoni	Schistosoma mansoni	15	Schistosoma mansoni	10	Schistosoma mansoni	11	Schistosoma mansoni	9	Schistosoma mansoni	Schistosoma mansoni	Schistosoma mansoni	Schistosoma mansoni	Schistosoma mansoni	15
168															Strongyloides stercoralis	1
168
168
168
58	spiked stool	Fasciola spp.	Fasciola spp.	51	Fasciola spp.	51	Fasciola spp.	51	Fasciola spp.	51	Fasciola spp.	Fasciola spp.	Fasciola spp.	Fasciola spp.	Fasciola spp.	51
58
58
58
58
47	remnant of EQA	Ascaris lumbricoides	Ascaris lumbricoides	51	Ascaris lumbricoides	51	Ascaris lumbricoides	51	Ascaris lumbricoides	51	Ascaris lumbricoides	Ascaris lumbricoides	Ascaris lumbricoides	Ascaris lumbricoides	Ascaris lumbricoides	51
47		Taenia spp.	Taenia spp.	18	Taenia spp.	10	Taenia spp.	21	Taenia spp.	14	Taenia spp.	Taenia spp.	Taenia spp.	Taenia spp.	Taenia spp.	15
47											Hookworm				Strongyloides stercoralis	2
47															Hookworm	1
47															Fasciola spp.	1
144	remnant of EQA	Hookworm	Hookworm	12	Hookworm	17	Hookworm	12	Hookworm	9	Hookworm	Hookworm	Hookworm	Hookworm	Hookworm	22
144
144
144
144
35	remnant of EQA	Ascaris lumbricoides	Ascaris lumbricoides	51	Ascaris lumbricoides	51	Ascaris lumbricoides	51	Ascaris lumbricoides	38	Ascaris lumbricoides	Ascaris lumbricoides	Ascaris lumbricoides	Ascaris lumbricoides	Ascaris lumbricoides	51
35		Taenia spp.	Taenia spp.	51	Taenia spp.	33	Taenia spp.	48	Taenia spp.	29	Taenia spp.	Taenia spp.	Taenia spp.	Taenia spp.	Taenia spp.	34
35															Hymenolepis nana	2
35															Schistosoma mansoni	1
35															Diphyllobothrium spp.	1
38	educational training set	Ascaris lumbricoides	Ascaris lumbricoides	51	Ascaris lumbricoides	51	Ascaris lumbricoides	51	Ascaris lumbricoides	51	Ascaris lumbricoides	Ascaris lumbricoides	Ascaris lumbricoides	Ascaris lumbricoides	Ascaris lumbricoides	51
38		Trichuris trichiura	Trichuris trichiura	51	Trichuris trichiura	47	Trichuris trichiura	51	Trichuris trichiura	44	Trichuris trichiura	Trichuris trichiura	Trichuris trichiura	Trichuris trichiura	Trichuris trichiura	51
38															Hookworm	1
38															Schistosoma mansoni	1
38
55	remnant of EQA	Taenia spp.	Taenia spp.	51	Taenia spp.	51	Taenia spp.	51	Taenia spp.	51	Taenia spp.	Taenia spp.	Taenia spp.	Taenia spp.	Taenia spp.	51
55															Strongyloides stercoralis	1
55															Hookworm	1
55
55
371	remnant of EQA	Hymenolepis diminuta	Hymenolepis diminuta	2	Hymenolepis diminuta	2	Hymenolepis diminuta	1	Hymenolepis diminuta	2	Hymenolepis diminuta	Hymenolepis diminuta	Hymenolepis diminuta	Hymenolepis diminuta	Hymenolepis diminuta	2
371
371
371
371
133	remnant of EQA	Diphyllobothrium spp.	Diphyllobothrium spp.	51	Diphyllobothrium spp.	51	Diphyllobothrium spp.	51	Diphyllobothrium spp.	51	Diphyllobothrium spp.	Diphyllobothrium spp.	Diphyllobothrium spp.	Diphyllobothrium spp.	Diphyllobothrium spp.	51
133															Hookworm	3
133
133
133
45	remnant of EQA	Strongyloides stercoralis	Strongyloides stercoralis	15	Strongyloides stercoralis	10	Strongyloides stercoralis	13	Strongyloides stercoralis	7	Strongyloides stercoralis	Strongyloides stercoralis	Strongyloides stercoralis	Strongyloides stercoralis	Strongyloides stercoralis	32
45															Hookworm	1
45															Hymenolepis nana	1
45
45
112	educational training set	Negative	Negative		Negative		Negative		Negative		Negative	Negative	Negative	Negative	Hymenolepis diminuta	1
112
112
112
112
193	educational training set	Hookworm	Hookworm	3	Hookworm	4	Hookworm	3	Hookworm	3	Hookworm	Hookworm	Hookworm	Hookworm	Hookworm	1
193															Strongyloides stercoralis	1
193
193
193
62	spiked stool	Schistosoma mansoni	Schistosoma mansoni	9	Schistosoma mansoni	6	Schistosoma mansoni	9	Schistosoma mansoni	7	Schistosoma mansoni	Schistosoma mansoni	Schistosoma mansoni	Schistosoma mansoni	Schistosoma mansoni	8
62															Strongyloides stercoralis	4
62
62
62
910	remnant of EQA	Hookworm	Hookworm	27	Hookworm	21	Hookworm	20	Hookworm	21	Hookworm	Hookworm	Hookworm	Hookworm	Hookworm	30
910		Taenia spp.	Taenia spp.	1	Taenia spp.	1	Taenia spp.	1	Taenia spp.	1	Taenia spp.	Taenia spp.	Taenia spp.	Taenia spp.	Taenia spp.	1
910															Strongyloides stercoralis	2
910															Schistosoma mansoni	1
910
778	remnant of EQA	Hookworm	Hookworm	17	Hookworm	20	Hookworm	21	Hookworm	13	Hookworm	Hookworm	Hookworm	Hookworm	Hookworm	37
778		Hymenolepis diminuta	Hymenolepis diminuta	10	Hymenolepis diminuta	8	Hymenolepis diminuta	10	Hymenolepis diminuta	5	Hymenolepis diminuta	Hymenolepis diminuta	Hymenolepis diminuta	Hymenolepis diminuta	Hymenolepis diminuta	7
778															Ascaris lumbricoides	2
778															Strongyloides stercoralis	1
778
777	educational training set	Taenia spp.	Taenia spp.	30	Taenia spp.	26	Taenia spp.	19	Taenia spp.	18	Taenia spp.	Taenia spp.	Taenia spp.	Taenia spp.	Taenia spp.	34
777															Strongyloides stercoralis	2
777
777
777
956	educational training set	Strongyloides stercoralis	Strongyloides stercoralis	5	Strongyloides stercoralis	7	Strongyloides stercoralis	1	Strongyloides stercoralis	8	Strongyloides stercoralis	Strongyloides stercoralis	Strongyloides stercoralis	Strongyloides stercoralis	Strongyloides stercoralis	16
956
956
956
956
37	educational training set	Hymenolepis diminuta	Hymenolepis diminuta	2	Hymenolepis diminuta	3	Hymenolepis diminuta	2	Hymenolepis diminuta	3	Negative	Negative	Hymenolepis diminuta	Negative	Hymenolepis diminuta	1
37
37
37
37
945	educational training set	Schistosoma mansoni	Schistosoma mansoni	10	Schistosoma mansoni	11	Schistosoma mansoni	9	Schistosoma mansoni	8	Schistosoma mansoni	Schistosoma mansoni	Schistosoma mansoni	Schistosoma mansoni	Schistosoma mansoni	14
945															Schistosoma haematobium	1
945
945
945
894	educational training set	Schistosoma mansoni	Schistosoma mansoni	7	Schistosoma mansoni	7	Schistosoma mansoni	6	Schistosoma mansoni	6	Schistosoma mansoni	Schistosoma mansoni	Schistosoma mansoni	Schistosoma mansoni	Schistosoma mansoni	9
894												Schistosoma japonicum			Strongyloides stercoralis	1
894
894
894
900	spiked stool	Fasciola spp.	Fasciola spp.	2	Fasciola spp.	2	Fasciola spp.	2	Fasciola spp.	1	Fasciola spp.	Fasciola spp.	Fasciola spp.	Fasciola spp.	Fasciola spp.	2
900															Strongyloides stercoralis	2
900
900
900
952	educational training set	Taenia spp.	Taenia spp.	38	Taenia spp.	31	Taenia spp.	25	Taenia spp.	24	Taenia spp.	Taenia spp.	Taenia spp.	Taenia spp.	Taenia spp.	35
952
952
952
952
810	educational training set	Hookworm	Hookworm	12	Hookworm	8	Hookworm	6	Hookworm	6	Hookworm	Hookworm	Hookworm	Hookworm	Hookworm	16
810		Taenia spp.	Taenia spp.	2	Taenia spp.	2			Taenia spp.	3	Taenia spp.	Taenia spp.	Taenia spp.	Taenia spp.	Taenia spp.	3
810		Trichuris trichiura	Trichuris trichiura	3	Trichuris trichiura	3	Trichuris trichiura	1	Trichuris trichiura	1	Trichuris trichiura	Trichuris trichiura	Trichuris trichiura	Trichuris trichiura	Trichuris trichiura	3
810															Strongyloides stercoralis	2
810															Trichostrongylus spp.	1
958	educational training set	Schistosoma japonicum	Schistosoma japonicum	6	Schistosoma japonicum	6	Schistosoma japonicum	4	Schistosoma japonicum	6	Schistosoma japonicum	Schistosoma japonicum	Schistosoma japonicum	Schistosoma japonicum	Schistosoma japonicum	3
958															Hymenolepis diminuta	2
958
958
958
693	educational training set	Ascaris lumbricoides	Ascaris lumbricoides	51	Ascaris lumbricoides	51	Ascaris lumbricoides	51	Ascaris lumbricoides	51	Ascaris lumbricoides	Ascaris lumbricoides	Ascaris lumbricoides	Ascaris lumbricoides	Ascaris lumbricoides	51
693		Capillaria spp.							Capillaria spp.	1	Capillaria spp.	Capillaria spp.	Capillaria spp.	Capillaria spp.	Capillaria spp.	6
693		Schistosoma mansoni	Schistosoma mansoni	9	Schistosoma mansoni	11	Schistosoma mansoni	14	Schistosoma mansoni	10	Schistosoma mansoni	Schistosoma mansoni	Schistosoma mansoni	Schistosoma mansoni	Schistosoma mansoni	18
693			Trichuris trichiura	2	Trichuris trichiura	2	Trichuris trichiura	2					Taenia spp.		Strongyloides stercoralis	4
693							Taenia spp.	1
131	remnant of EQA	Ascaris lumbricoides	Ascaris lumbricoides	51	Ascaris lumbricoides	48	Ascaris lumbricoides	44	Ascaris lumbricoides	33	Ascaris lumbricoides	Ascaris lumbricoides	Ascaris lumbricoides	Ascaris lumbricoides	Ascaris lumbricoides	47
131		Hookworm	Hookworm	1			Hookworm	2	Hookworm	4	Hookworm	Hookworm	Hookworm	Hookworm	Hookworm	3
131		Hymenolepis nana	Hymenolepis nana	24	Hymenolepis nana	18	Hymenolepis nana	23	Hymenolepis nana	17	Hymenolepis nana	Hymenolepis nana	Hymenolepis nana	Hymenolepis nana	Hymenolepis nana	42
131												Diphyllobothrium spp.			Strongyloides stercoralis	1
131
950	educational training set	Schistosoma japonicum	Schistosoma japonicum	13	Schistosoma japonicum	7	Schistosoma japonicum	9	Schistosoma japonicum	6	Schistosoma japonicum	Schistosoma japonicum	Schistosoma japonicum	Schistosoma japonicum	Schistosoma japonicum	6
950															Strongyloides stercoralis	1
950															Ascaris lumbricoides	1
950															Trichostrongylus spp.	1
950
377	educational training set	Hymenolepis diminuta	Hymenolepis diminuta	3	Hymenolepis diminuta	3	Hymenolepis diminuta	3	Hymenolepis diminuta	3	Hymenolepis diminuta	Hymenolepis diminuta	Hymenolepis diminuta	Hymenolepis diminuta	Hymenolepis diminuta	3
377
377
377
377
12	educational training set	Negative	Negative		Negative		Negative		Negative		Negative	Negative	Negative	Negative	Negative
12
12
12
12
60	spiked stool	Enterobius vermicularis	Enterobius vermicularis	3	Enterobius vermicularis	3	Enterobius vermicularis	4	Enterobius vermicularis	2	Enterobius vermicularis	Enterobius vermicularis	Enterobius vermicularis	Enterobius vermicularis	Enterobius vermicularis	3
60															Trichostrongylus spp.	1
60
60
60
776	spiked stool	Fasciola spp.	Fasciola spp.	4	Fasciola spp.	3	Fasciola spp.	6	Fasciola spp.	3	Fasciola spp.	Fasciola spp.	Fasciola spp.	Fasciola spp.	Fasciola spp.	2
776
776
776
776
165	educational training set	Negative	Negative		Negative		Negative		Negative		Negative	Negative	Negative	Negative	Negative
165
165
165
165
947	remnant of EQA	Ascaris lumbricoides	Ascaris lumbricoides	21	Ascaris lumbricoides	23	Ascaris lumbricoides	18	Ascaris lumbricoides	16	Ascaris lumbricoides	Ascaris lumbricoides	Ascaris lumbricoides	Ascaris lumbricoides	Ascaris lumbricoides	20
947		Taenia spp.	Taenia spp.	2					Taenia spp.	2	Taenia spp.	Taenia spp.	Taenia spp.	Taenia spp.	Taenia spp.	2
947															Diphyllobothrium spp.	1
947															Schistosoma mansoni	3
947															Strongyloides stercoralis	3
955	remnant of EQA	Taenia spp.	Taenia spp.	21	Taenia spp.	19	Taenia spp.	22	Taenia spp.	14	Taenia spp.	Taenia spp.	Taenia spp.	Taenia spp.	Taenia spp.	21
955															Strongyloides stercoralis	3
955
955
955
899	spiked stool	Fasciola spp.	Fasciola spp.	9	Fasciola spp.	6	Fasciola spp.	8	Fasciola spp.	7	Fasciola spp.	Fasciola spp.	Fasciola spp.	Fasciola spp.	Fasciola spp.	4
899															Schistosoma mansoni	1
899
899
899
294	educational training set	Schistosoma mansoni	Schistosoma mansoni	9	Schistosoma mansoni	7	Schistosoma mansoni	7	Schistosoma mansoni	6	Schistosoma mansoni	Schistosoma mansoni	Schistosoma mansoni	Schistosoma mansoni	Schistosoma mansoni	7
294		Strongyloides stercoralis			Strongyloides stercoralis	2	Strongyloides stercoralis	6			Strongyloides stercoralis	Strongyloides stercoralis	Strongyloides stercoralis	Strongyloides stercoralis	Strongyloides stercoralis	8
294									Schistosoma haematobium	1					Schistosoma haematobium	1
294
294
892	educational training set	Taenia spp.	Taenia spp.	14	Taenia spp.	13	Taenia spp.	4	Taenia spp.	11	Taenia spp.	Taenia spp.	Taenia spp.	Taenia spp.	Taenia spp.	15
892															Strongyloides stercoralis	2
892
892
892
993	educational training set	Hookworm	Hookworm	9	Hookworm	5	Hookworm	8	Hookworm	8	Hookworm	Hookworm	Hookworm	Hookworm	Hookworm	8
993															Enterobius vermicularis	1
993															Hymenolepis diminuta	1
993															Trichostrongylus spp.	1
993															Strongyloides stercoralis	1
194	educational training set	Schistosoma mansoni	Schistosoma mansoni	12	Schistosoma mansoni	8	Schistosoma mansoni	13	Schistosoma mansoni	11	Schistosoma mansoni	Schistosoma mansoni	Schistosoma mansoni	Schistosoma mansoni	Schistosoma mansoni	12
194		Strongyloides stercoralis					Strongyloides stercoralis	2			Strongyloides stercoralis	Strongyloides stercoralis	Strongyloides stercoralis	Strongyloides stercoralis	Strongyloides stercoralis	7
194
194
194
192	educational training set	Hymenolepis nana	Hymenolepis nana	11	Hymenolepis nana	2	Hymenolepis nana	8	Hymenolepis nana	5	Hymenolepis nana	Hymenolepis nana	Hymenolepis nana	Hymenolepis nana	Hymenolepis nana	10
192
192
192
192
362	remnant of EQA	Enterobius vermicularis	Enterobius vermicularis	9	Enterobius vermicularis	6	Enterobius vermicularis	9	Enterobius vermicularis	6	Enterobius vermicularis	Enterobius vermicularis	Enterobius vermicularis	Enterobius vermicularis	Enterobius vermicularis	13
362															Trichuris trichiura	1
362
362
362
341	educational training set	Negative	Negative	10	Negative		Negative		Negative		Negative	Negative	Negative	Negative	Negative
341
341
341
341
68	educational training set	Hookworm					Hookworm	1			Hookworm	Hookworm	Hookworm	Hookworm	Hookworm	1
68		Schistosoma mansoni	Schistosoma mansoni	10	Schistosoma mansoni	10	Schistosoma mansoni	12	Schistosoma mansoni	7	Schistosoma mansoni	Schistosoma mansoni	Schistosoma mansoni	Schistosoma mansoni	Schistosoma mansoni	12
68															Strongyloides stercoralis	4
68
68

## Sheet: per species
	Manual Technicians results per species							ParaScout with Technicians results per species								Manual Technicians																ParaScout with Technicians																ParaScout detections with confidence threshold: 0.6
	Results for all technicians					Performance		Results for all technicians					Performance			Manual Technician nr: 1				Manual Technician nr: 2				Manual Technician nr: 3				Manual Technician nr: 4				ParaScout with Technician nr: 5				ParaScout with Technician nr: 6				ParaScout with Technician nr: 7				ParaScout with Technician nr: 8
	TP	FP	TN	FN		Sensitivity % (95% CI)	Specificity % (95% CI)	TP	FP	TN	FN		Sensitivity % (95% CI)	Specificity % (95% CI)		TP	FP	TN	FN	TP	FP	TN	FN	TP	FP	TN	FN	TP	FP	TN	FN	TP	FP	TN	FN	TP	FP	TN	FN	TP	FP	TN	FN	TP	FP	TN	FN	TP	FP
Ascaris lumbricoides	32		168			100.0 (89.3-100.0)	100.0 (97.8-100.0)	32		168			100.0 (89.3-100.0)	100.0 (97.8-100.0)		8		42		8		42		8		42		8		42		8		42		8		42		8		42		8		42		8	4
Capillaria spp.	1		196	3		25.0 (4.6-69.9)	100.0 (98.1-100.0)	4		196			100.0 (51.0-100.0)	100.0 (98.1-100.0)				49	1			49	1			49	1	1		49		1		49		1		49		1		49		1		49		1
Diphyllobothrium spp.	4	1	195			100.0 (51.0-100.0)	99.5 (97.2-99.9)	4	1	195			100.0 (51.0-100.0)	99.5 (97.2-99.9)		1		49		1		49		1	1	48		1		49		1		49		1	1	48		1		49		1		49		1	4
Enterobius vermicularis	12		188			100.0 (75.7-100.0)	100.0 (98.0-100.0)	12		188			100.0 (75.7-100.0)	100.0 (98.0-100.0)		3		47		3		47		3		47		3		47		3		47		3		47		3		47		3		47		3	1
Fasciola spp.	20	1	179			100.0 (83.9-100.0)	99.4 (96.9-99.9)	20		180			100.0 (83.9-100.0)	100.0 (97.9-100.0)		5		45		5		45		5	1	44		5		45		5		45		5		45		5		45		5		45		5	2
Hookworm	36	2	158	4		90.0 (76.9-96.0)	98.8 (95.6-99.7)	40	1	159			100.0 (91.2-100.0)	99.4 (96.5-99.9)		9		40	1	8	1	39	2	10		40		9	1	39	1	10	1	39		10		40		10		40		10		40		10	5
Hymenolepis diminuta	20		180			100.0 (83.9-100.0)	100.0 (97.9-100.0)	17		180	3		85.0 (64.0-94.8)	100.0 (97.9-100.0)		5		45		5		45		5		45		5		45		4		45	1	4		45	1	5		45		4		45	1	5	3
Hymenolepis nana	12		188			100.0 (75.7-100.0)	100.0 (98.0-100.0)	12		188			100.0 (75.7-100.0)	100.0 (98.0-100.0)		3		47		3		47		3		47		3		47		3		47		3		47		3		47		3		47		3	3
Schistosoma haematobium		1	199			n/a	99.5 (97.2-99.9)			200			n/a	100.0 (98.1-100.0)				50				50				50			1	49				50				50				50				50			3
Schistosoma japonicum	11	1	187	1		91.7 (64.6-98.5)	99.5 (97.0-99.9)	12	1	187			100.0 (75.7-100.0)	99.5 (97.0-99.9)		3		47		3		47		3	1	46		2		47	1	3		47		3	1	46		3		47		3		47		3
Schistosoma mansoni	32	1	167			100.0 (89.3-100.0)	99.4 (96.7-99.9)	32		168			100.0 (89.3-100.0)	100.0 (97.8-100.0)		8		42		8		42		8	1	41		8		42		8		42		8		42		8		42		8		42		8	6
Strongyloides stercoralis	11		184	5		68.8 (44.4-85.8)	100.0 (98.0-100.0)	16		184			100.0 (80.6-100.0)	100.0 (98.0-100.0)		2		46	2	3		46	1	4		46		2		46	2	4		46		4		46		4		46		4		46		4	20
Taenia spp.	37	1	159	3		92.5 (80.1-97.4)	99.4 (96.5-99.9)	40	1	159			100.0 (91.2-100.0)	99.4 (96.5-99.9)		10		40		9		40	1	8	1	39	2	10		40		10		40		10		40		10	1	39		10		40		10
Trichostrongylus spp.			200			n/a	100.0 (98.1-100.0)			200			n/a	100.0 (98.1-100.0)				50				50				50				50				50				50				50				50			5
Trichuris trichiura	8	3	189			100.0 (67.6-100.0)	98.4 (95.5-99.5)	8		192			100.0 (67.6-100.0)	100.0 (98.0-100.0)		2	1	47		2	1	47		2	1	47		2		48		2		48		2		48		2		48		2		48		2	1
Total	236	11	2737	16		93.7 (89.9-96.1)	99.6 (99.3-99.8)	249	4	2744	3		98.8 (96.6-99.6)	99.9 (99.6-99.9)		59	1	686	4	58	2	685	5	60	6	681	3	59	2	685	4	62	1	686	1	62	2	685	1	63	1	686	0	62	0	687	1	63	57
Abbreviations
TP: True Positive
TN: True Negative
FP: False Positive
FN: False Negative
[truncated: 2 more columns]

## Sheet: per technician
Manual Technicians. Results per technician
	FN	FP	TN	TP	Grand Total	Sensitivity % (95% CI)	Specificity % (95% CI)
Manual Technician nr: 1	4	1	686	59	750	93.7 (99.4-100.0)	99.9 (90.7-94.3)
Manual Technician nr: 2	5	2	685	58	750	92.1 (99.4-100.0)	99.7 (90.8-94.4)
Manual Technician nr: 3	3	6	681	60	750	95.2 (99.4-100.0)	99.1 (90.6-94.2)
Manual Technician nr: 4	4	2	685	59	750	93.7 (99.4-100.0)	99.7 (90.7-94.3)
sum	16	11	2737	236	3000	93.7 (99.9-100.0)	99.6 (91.8-93.6)
ParaScout with Technicians. Results per technician
	FN	FP	TN	TP	Grand Total	Sensitivity % (95% CI)	Specificity % (95% CI)
ParaScout with Technician nr: 5	1	1	686	62	750	98.4 (99.4-100.0)	99.9 (90.3-94.0)
ParaScout with Technician nr: 6	1	2	685	62	750	98.4 (99.4-100.0)	99.7 (90.3-94.0)
ParaScout with Technician nr: 7		1	686	63	750	100.0 (99.4-100.0)	99.9 (90.2-93.9)
ParaScout with Technician nr: 8	1		687	62	750	98.4 (99.4-100.0)	100.0 (90.3-94.0)
sum	3	4	2744	249	3000	98.8 (99.9-100.0)	99.9 (91.4-93.2)
